# Supplementary material for: Clinical characteristics of IgG4-related retroperitoneal fibrosis versus idiopathic retroperitoneal fibrosis
Source: PLoS One. 2021 Feb 18;16(2):e0245601. doi: 10.1371/journal.pone.0245601 (PMC7891782; doi:10.1371/journal.pone.0245601)
Supplement: S1 File — (XLS) [file pone.0245601.s001.xls]

## Sheet: 工作表1
id	group	gender	onset	diagnosis	follew-up	interval	biopsy	Hypertension	diabete	smoke	Abdominal pain	Flank pain	Lower back pain	Lower limb edema	Weight loss	Anorexia	Oliguria or anuria	Fever	Venous thrombus	allergic	hydronephrosis	Mass	ESR-elevation	ESR	CRP-elevation	CRP	creatinine	Hb	Anemia	ANA	Eosinophilia	Hypocomplementemia	C4	C3	IgE	IgG4	biliary tree	biliary bladder	lacriminal	salivary	pancreas	prostate	thyroid	sinus	lung	lymph nodes	heart	mediastinum	mensentery
1	1	1	44	48	39	50	1	1	0	1	0	0	0	0	0	0	0	0	0	1	0	3	1	66	0	1.48	48	95	1	0	1	1	1	1	1892	7630	0	1	1	1	0	1	0	0	1	1	0	0	0
2	1	1	63	65	24	26	1	1	1	1	1	0	0	0	0	0	0	0	0	0	1	1	1	91	0	4.5	84	122		1	0	0	0	0	276.5	463	0	0	1	1	0	0	0	0	1	1	0	0	0
3	1	2	58	59	20	14	0	1	1	0	0	0	1	0	0	0	0	0	1	0	1	2		7	1	22.7	238	133		0	0	0	0	0	86	5230	0	0	0	0	0	0	0	0	0	0	0	0	0
4	1	1	47	48	19	13	1	0	0	1	1	0	0	0	0	0	0	0	0	0	2	1	1	120	1	49.1	57	102	1	1	0	0	0	0	979	212	0	0	0	0	1	0	0	0	0	0	0	0	0
5	1	1	62	63	36	14	0	0	0	1	0	0	1	0	0	0	0	0	0	0	2	1	1	74	1	16.2	82	100	1	0	0	0	0	0	51.32	557	0	0	0	1	0	0	0	0	0	0	0	0	0
6	1	1	38	40	20	28	1	0	0	1	0	0	1	0	0	0	0	0	0	0	1	1	1	28	1	14	83	141		0	0	0	0	0	43	391	0	0	1	0	0	0	1	0	0	0	0	0	0
7	1	2	62	63	70	12	1	0	0	0	0	0	1	0	0	0	1	0	0	0	2	2	1	55	0	2.09	60	119		0	0	0	0	0	69.08	405	0	0	0	0	0	0	0	0	0	0	0	0	0
8	1	1	60	62	46	26	1	1	0	1	0	0	1	0	0	0	0	1	0	1	2	2	1	86	1	9.1	233	90	1	0	1	1	1	1	1376	3760	1	1	0	1	0	1	0	0	0	0	0	0	0
9	1	1	70	74	15	50	0	1	0	1	0	0	1	0	0	0	0	0	0	0	1	1		5	0	0.6	112	102	1	0	0	0	0	0	157	166	0	0	0	0	0	0	0	0	1	1	0	0	0
10	1	1	59	62	12	32	1	0	1	1	0	0	1	0	0	0	0	0	0	0	1	1	1	34	1	9.1	131	126		0	0	0	0	0	97.6	221	0	0	0	0	0	0	0	1	1	1	0	0	0
11	1	1	66	67	36	14	1	0	0	1	1	0	0	0	0	0	0	0	0	0	1	1	1	39	0	4.14	84	115	1	0	0	0	0	0	52	133	0	0	0	0	0	0	0	0	1	0	0	0	0
12	1	1	52	54	84	26	1	1	1	1	0	1	0	0	1	0	0	0	0	0	1	3	1	53	0	2.9	120	130		0	1	1	0	1	596	2510	1	0	0	0	1	0	1	0	1	1	0	0	0
13	1	1	47	49	12	25	1	1	1	1	0	1	0	0	1	1	0	0	0	0	2	1		13	0	0.32	68	139		0	0	1	0	1	109	334	1	0	0	1	0	0	0	0	0	1	0	0	0
14	1	1	24	30	20	70	1	1	0	0	1	0	0	0	0	0	0	0	0	0	1	2		11	0	1.38	60	110	1	0	0	0	0	0	85	2980	0	0	0	0	0	0	0	0	1	0	0	0	0
15	1	2	55	60	84	60	0	0	0	0	0	0	1	0	0	0	0	0	0	1	1	2	1	86	1	13	65	105	1	0	0	0	0	0	100	3940	0	0	0	0	0	0	1	0	0	1	0	0	0
16	1	1	60	74	36	120	1	1	0	0	0	1	0	0	1	0	0	0	0	0	2	2	1	65	1	20	74	100	1	0	0	0	0	0	85	53.5	0	0	0	0	0	0	0	0	0	1	0	0	1
17	1	1	52	53	34	16	1	1	1	1	1	0	0	0	0	0	0	0	0	0	2	1	1	54	1	36.9	70	128		0	0	0	0	0	1314	669	0	0	0	0	0	0	0	0	1	0	0	0	1
18	1	2	65	68	12	30	1	0	0	0	0	1	0	1	0	0	0	0	0	1	2	1		20	0	2.5	114	125		0	1	1	1	0	261	46.1	0	0	0	0	0	0	0	1	0	0	0	0	0
19	1	1	73	74	12	16	0	1	0	1	0	1	0	1	0	0	0	0	0	1	2	2	1	54	0	3.02	95	95	1	0	1	0	0	0	150	1760	0	0	1	1	0	0	0	0	0	0	0	0	0
20	1	1	58	61	12	36	1	1	0	1	1	0	0	0	0	0	0	0	0	0	2	1	1	80	1	20	173	105	1	0	0	0	0	0	103.4	4110	0	0	0	1	0	0	0	0	0	0	0	1	0
21	1	1	65	71	11	73	1	0	0	1	0	0	1	0	0	0	0	0	0	0	1	2	1	27	0	4.1	110	129		0	0	0	0	0	166	69.2	0	0	1	1	0	0	0	0	1	0	0	0	0
22	1	1	36	39	24	38	0	0	0	0	0	1	0	0	0	0	0	0	0	0	0	3		2	0	0.5	92	95	1	0	0	0	0	0	80	77.4	0	0	0	1	0	0	0	0	0	0	0	0	0
23	1	1	52	55	20	32	0	0	0	1	0	1	0	0	0	0	0	0	0	0	2	1	1	53	1	38	65	137		1	0	0	0	0	336	182	0	0	1	1	0	0	0	0	0	0	0	0	0
24	1	2	62	64	36	28	0	0	0	0	1	0	0	0	0	0	0	0	0	0	2	2	1	80	1	27.5	90	94	1	0	0	0	0	0	51	244	0	0	0	0	0	0	0	0	0	0	0	1	0
25	1	1	51	52	24	16	0	0	1	1	1	0	0	0	0	0	0	0	0	0	1	2	1	20	1	10	63	148		0	0	0	0	0	60	260	0	0	0	0	0	0	0	0	0	0	0	0	0
26	1	1	60	76	14	200	0	0	0	0	1	0	0	0	0	0	0	0	0	0	0	1	1	60	1	20	120	95	1	0	0	0	0	0	80	403	0	0	0	0	0	0	0	0	0	0	0	0	0
27	1	1	59	61	9	26	0	0	0	1	0	0	1	0	0	0	0	0	0	0	0	2	1	39	0	2.7	82	125		0	0	0	0	0	1810	226	0	0	0	0	0	0	0	0	0	1	0	0	0
28	1	1	59	61	12	16	1	0	0	0	0	1	0	0	0	0	0	0	0	0	0	1		2	0	0.38	62	90	1	0	0	1	1	0	14.9	42.3	0	0	0	0	0	0	0	0	0	1	0	0	0
29	1	1	60	61	20	8	0	1	0	1	0	1	0	0	0	0	0	0	0	0	1	1		4	0	1.14	116	134		0	1	1	0	1	171	152	0	0	0	0	0	0	0	0	0	1	0	0	0
30	1	1	64	66	12	30	0	0	0	1	0	0	1	0	0	0	0	0	0	0	2	1	1	25	1	10.62	118	126		0	0	0	0	0	138	172	0	0	0	1	0	0	0	0	0	0	0	0	0
31	1	1	35	65	10	360	1	1	0	1	0	0	0	0	0	0	0	0	0	1	0	2	1	72	0	4.7	93	123		0	1	1	1	1	1880	1820	0	0	1	1	0	0	0	1	0	1	0	0	0
32	1	1	65	77	19	15	0	0	0	0	0	0	1	0	0	0	0	0	0	0	0	2	1	65	1	13.1	228	112	1	0	0	0	0	0	50	213	0	0	0	0	0	0	0	0	1	1	0	0	1
33	1	1	69	70	12	12	0	0	0	1	0	1	0	0	0	0	0	0	0	0	0	1	1	140	1	120	118	75	1	0	0	1	1	0	437	3210	0	0	0	0	0	0	1	0	1	1	0	0	0
34	1	1	70	78	20	90	1	1	0	0	0	0	1	0	0	0	0	0	0	1	0	2	1	29	1	19	75	127		0	1	0	0	0	151	42	0	0	0	0	0	0	0	0	0	1	0	0	0
35	1	1	31	34	60	48	1	1	1	1	0	0	0	0	1	0	0	1	0	0	0	1	1	44	0	4.6	49	139		0	0	1	1	0	80	959	1	1	1	1	1	0	0	0	1	1	0	0	0
36	1	1	77	80	48	12	0	0	1	1	0	1	0	1	0	0	0	0	0	0	2	3	1	137	0	6	446	88	1	1	0	1	1	1	65	591	0	0	0	0	0	0	0	0	1	1	0	0	0
37	1	1	48	51	70	36	1	1	0	1	1	0	0	1	0	0	1	0	0	0	2	1	1	100	0	4.2	217	103	1	0	0	1	1	1	70	210	0	0	1	0	0	0	0	0	0	0	0	0	0
38	1	1	53	54	10	15	0	0	0	1	0	0	1	0	0	0	0	0	0	0	1	1	1	18	0	7.78	103	91	1	0	1	0	0	0	76.28	162	0	0	1	0	0	0	0	0	0	0	0	0	0
39	1	1	54	54	45	4	0	1	0	1	0	1	0	0	1	0	1	0	0	0	1	1	1	56	1	13.3	124	118	1	1	0	0	0	0	80	171	0	0	0	0	0	0	0	0	0	1	0	0	0
40	1	1	70	75	12	60	0	0	0	0	0	0	1	0	0	1	0	0	0	0	2	2	1	93	0	5.93	252	109	1	0	0	1	1	0	70	646	0	0	0	0	0	0	0	0	0	0	0	0	0
41	1	1	64	65	84	12	0	0	0	1	1	0	0	0	0	0	0	0	0	0	0	2	1	22	0	7	59	95	1	0	0	0	0	0	118	224	0	0	0	1	1	0	0	0	0	0	0	0	0
42	1	2	70	71	24	6	0	0	0	0	0	0	1	0	0	0	0	0	0	0	1	2		7	0	2	95	113		0	0	0	0	0	50	877	0	0	0	1	1	0	0	1	0	0	0	0	0
43	1	1	63	63	2	5	1	0	0	1	0	1	0	0	0	0	0	0	0	1	0	3		5	0	1.6	90	93	1	0	1	1	1	0	339	606	0	0	1	1	0	0	0	1	1	1	0	0	1
44	1	2	38	40	15	26	0	0	0	0	0	0	1	0	0	0	0	0	0	0	1	2		10	0	5	48	107	1	0	0	0	0	0	60	128	0	0	0	0	0	0	0	0	0	1	0	0	0
45	1	1	40	43	15	24	1	0	0	0	0	1	0	0	0	0	0	0	0	1	1	3	1	30	1	20	80	125		0	1	0	0	0	300	300	0	0	1	1	1	0	1	1	0	1	1	0	0
46	1	2	38	40	10	24	1	0	0	0	0	1	0	0	0	0	0	0	0	1	1	3		8	0	2.4	55	93	1	0	0	0	0	0	36	813	0	0	1	1	0	0	0	0	0	1	0	0	0
47	1	1	52	54	1	25	0	0	0	1	1		0	1	0	0	0	0	0	0	1	1	1	30	0	2.25	168	127		1	0	0	0	0		243	0	0	0	0	0	0	0	0	0	0	0	0	0
48	2	2	35	38	6	30	1	0	0	0	0	0	1	0	0	0	0	0	0	0	1	2	1	50	1	20	572	76	1	0	0	1	0	1	32.58	2.6	0	0	0	0	0	0	0	0	0	0	0	0	0
49	2	1	69	70	15	16	1	0	0	1	0	1	0	0	1	1	0	0	0	0	0	2	1	60	1	98	126	71	1	0	0	0	0	0	40	30	0	0	0	0	0	0	0	0	0	0	0	0	0
50	2	2	59	59	14	2	0	1	1	0	0	0	1	0	0	0	0	0	0	0	0	2	1	30	1	20	106	105	1	0	0	0	0	0	60	10	0	0	0	0	0	0	0	0	0	0	0	0	0
51	2	1	50	51	40	12	1	0	0	1	0	0	1	0	0	0	0	0	0	0	1	1		12	0	4.1	78	135		0	0	0	0	0	180	64	0	0	0	0	0	0	0	0	0	0	0	0	0
52	2	1	66	66	48	2	0	0	0	0	1	0	0	1	0	0	1	0	0	0	0	1		4	0	2	62	133		0	0	1	0	1	60	85.9	0	0	0	0	0	0	0	0	0	0	0	0	0
53	2	1	51	52	48	15	1	0	0	0	0	0	1	0	0	0	0	0	0	0	1	1		2	0	3.8	79	95	1	0	0	0	0	0		76.6	0	0	0	0	0	0	0	0	0	0	0	0	0
54	2	2	61	61	72	3	0	0	0	0	0	0	1	0	0	0	0	0	0	0	1	1	1	26	0	4.5	56	126		0	0	0	0	0	337.7	35.8	0	0	0	0	0	0	0	0	0	0	0	0	0
55	2	2	68	69	48	15	1	0	0	0	0	1	0	0	0	0	0	0	0	0	0	2	1	79	1	56	61	99	1	0	0	0	0	0	29	40	0	0	0	0	0	0	0	0	0	0	0	0	0
56	2	1	39	39	72	2	0	0	0	1	0	1	0	0	0	0	0	0	0	1	0	1	1	47	1	10.4	66	141		0	1	0	0	0	180	0.3	0	0	0	0	0	0	0	0	0	0	0	0	0
57	2	1	59	59	80	4	0	0	0	0	0	0	1	0	0	0	0	0	0	0	1	2		2	0	2.46	128	130		1	0	0	0	0	62	63.4	0	0	0	0	0	0	0	0	0	0	0	0	0
58	2	1	49	49	84	3	0	0	0	1	0	0	1	0	0	0	0	0	0	0	1	2		10	0	3	71	120		0	0	0	0	0	40	30	0	0	0	0	0	0	0	0	0	0	0	0	0
59	2	1	60	63	96	28	1	0	0	1	1	0	0	1	0	0	0	0	0	0	0	1	1	27	1	14.8	621	133		0	0	1	0	1	30	50	0	0	0	0	0	0	0	0	0	0	0	0	0
60	2	2	71	73	48	20	0	0	0	0	0	0	1	0	0	0	0	0	0	0	0	2	1	32	1	10	101	117	1	0	0	0	0	0	40	70	0	0	0	0	0	0	0	0	0	0	0	0	0
61	2	1	56	57	45	15	1	0	0	1	0	1	0	0	0	0	0	0	0	0	1	2	1	23	1	8.93	85	100	1	0	0	0	0	0	872	96	0	0	0	0	0	0	0	0	0	0	0	0	0
62	2	1	53	54	45	11	1	0	0	1	0	0	1	0	0	0	0	0	0	0	2	2	1	40	1	15	133	122		0	0	1	1	1	905	90	0	0	0	0	0	0	0	0	0	0	0	0	0
63	2	1	50	51	84	8	0	0	0	1	0	0	1	0	0	0	0	0	0	0	0	1	1	55	1	42.9	55	114	1	0	0	1	0	1	50	60	0	0	0	0	0	0	0	0	0	0	0	0	0
64	2	1	66	67	15	12	1	0	0	1	0	0	1	0	0	0	0	0	0	0	1	2		3	0	2.37	85	93	1	0	0	1	0	1	9.6	20.5	0	0	0	0	0	0	0	0	0	0	0	0	0
65	2	1	72	72	24	2	0	0	0	1	0	0	1	0	0	0	0	0	0	0	0	1	1	68	1	19.49	75	91	1	0	0	0	0	0	60	164	0	0	0	0	0	0	0	0	0	0	0	0	0
66	2	1	67	67	84	4	0	1	0	1	1	0	0	0	0	0	0	0	0	0	1	1	1	131	1	65	973	71	1	0	0	0	0	0	50	80	0	0	0	0	0	0	0	0	0	0	0	0	0
67	2	1	54	54	72	6	0	1	1	1	0	1	0	0	0	0	0	1	0	0	0	1	1	50	1	110	308	98	1	0	0	0	0	0	85	20.4	0	0	0	0	0	0	0	0	0	0	0	0	0
68	2	1	49	49	80	3	1	0	0	1	1	0	0	0	0	0	0	0	0	0	0	2	1	59	1	15	285	125		0	1	0	0	0	65	53	0	0	0	0	0	0	0	0	0	0	0	0	0
69	2	1	58	59	90	13	1	0	0	0	1	0	0	0	1	1	0	0	0	0	1	1	1	106	1	14.9	98	124		1	0	0	0	0	42	68	0	0	0	0	0	0	0	0	0	0	0	0	0
70	2	2	58	59	90	14	1	1	0	0	0	0	0	1	0	1	0	0	0	0	2	1	1	62	1	15	119	82	1	0	0	0	0	0	53	80	0	0	0	0	0	0	0	0	0	0	0	0	0
71	2	2	45	45	48	3	1	0	0	0	0	1	0	0	0	0	0	1	0	0	1	2		14	0	1.27	70	112		0	0	0	0	0	30.18	17.4	0	0	0	0	0	0	0	0	0	0	0	0	0
72	2	2	34	35	12	9	0	0	0	0	0	1	0	0	0	0	0	0	0	0	0	2	1	37	0	6.04	394	86	1	0	0	0	0	0	19.14	0.142	0	0	0	0	0	0	0	0	0	0	0	0	0
73	2	1	50	60	60	120	1	0	0	1	0	0	1	0	0	0	0	0	0	0	2	2	1	85	1	114	114	118	1	0	0	0	0	0	20	24	0	0	0	0	0	0	0	0	0	0	0	0	0
74	2	2	44	44	84	6	1	0	0	0	0	0	1	0	0	0	0	0	0	0	2	2		15	0	3	122	120		0	0	0	0	0	30	16	0	0	0	0	0	0	0	0	0	0	0	0	0
75	2	2	47	48	24	15	0	1	1	1	0	0	1	0	0	0	0	0	0	0	0	2		3	0	1.74	83	102	1	0	0	0	0	0	935	12.9	0	0	0	0	0	0	0	0	0	0	0	0	0
76	2	1	67	68	10	6	0	0	0	1	0	0	0	1	0	0	0	0	0	0	1	2	1	34	1	16	453	74	1	0	0	1	0	1	19.23	53.4	0	0	0	0	0	0	0	0	0	0	0	0	0
77	2	2	59	59	6	5	0	1	0	0	0	0	1	0	0	0	0	0	0	0	2	1	1	33	1	15	183	78	1	1	0	0	0	0	50	26	0	0	0	0	0	0	0	0	0	0	0	0	0
78	2	1	38	38	15	3	1	0	1	0	0	1	0	0	0	0	0	0	0	0	2	2	1	120	1	68	430	113	1	0	0	0	0	0	20	15	0	0	0	0	0	0	0	0	0	0	0	0	0
79	2	1	52	62	15	120	1	0	1	0	0	0	1	0	0	0	0	0	0	0	1	2	1	53	1	20	83	142		0	0	0	0	0	30	19.3	0	0	0	0	0	0	0	0	0	0	0	0	0
80	2	1	57	58	90	16	1	0	1	0	0	1	0	0	0	0	0	0	0	0	0	3	1	106	1	157	92	133		1	0	0	0	0	60	20	0	0	0	0	0	0	0	0	0	0	0	0	0
81	2	1	51	54	12	24	0	1	0	1	0	1	0	0	0	0	0	0	0	0	1	3		1	0	0.7	82	89	1	0	0	1	1	1	43.12	13.9	0	0	0	0	0	0	0	0	0	0	0	0	0
82	2	1	84	85	19	15	0	1	0	1	1	0	0	0	0	0	0	0	0	1	0	2	1	59	1	25.38	81	103	1	0	0	0	0	0	947	35	0	0	0	0	0	0	0	0	0	0	0	0	0
83	2	2	54	59	20	60	1	0	0	0	0	1	0	0	0	0	0	0	0	0	2	2		19	1	17.31	155	92	1	0	0	0	0	0	4.34	17.7	0	0	0	0	0	0	0	0	0	0	0	0	0
84	2	2	56	56	48	4	0	1	0	0	1	0	0	1	0	0	1	0	0	0	2	1	1	26	1	11.6	201	88	1	0	0	0	0	0	10	149	0	0	0	0	0	0	0	0	0	0	0	0	0
85	2	1	50	50	5	6	0	0	0	1	0	1	0	0	0	0	0	1	0	0	2	2	1	91	1	64	289	114	1	0	1	0	0	0	20	50	0	0	0	0	0	0	0	0	0	0	0	0	0
86	2	2	19	20	6	16	0	0	0	0	0	0	1	0	0	0	0	0	0	0	2	2	1	44	1	8.12	483	94	1	0	0	0	0	0	45.4	1.4	0	0	0	0	0	0	0	0	0	0	0	0	0
87	2	1	54	54	36	6	1	0	0	1	0	0	1	0	0	0	0	0	0	0	2	2	1	35	1	15	343	103	1	0	0	0	0	0	20	10	0	0	0	0	0	0	0	0	0	0	0	0	0
88	2	1	53	54	6	13	0	0	0	0	0	0	0	1	0	0	0	0	1	0	0	1	1	30	1	10	108	115	1	0	0	0	0	0	433.1	101	0	0	0	0	0	0	0	0	0	0	0	0	0
89	2	1	69	70	10	5	0	0	0	0	0	1	0	0	0	0	0	0	0	0	1	2		6	0	4.7	82	134		0	0	1	1	0	50	80	0	0	0	0	0	0	0	0	0	0	0	0	0
90	2	2	56	56	48	6	1	0	0	0	0	0	1	0	0	0	0	0	0	0	2	1	1	28	1	10	117	94	1	0	0	0	0	0	60	20	0	0	0	0	0	0	0	0	0	0	0	0	0
91	2	2	14	14	48	3	1	0	0	0	0	0	1	0	0	0	0	0	0	0	1	2		10	0	4.6	37	109	1	0	1	0	0	0	30	44	0	0	0	0	0	0	0	0	0	0	0	0	0
92	2	2	60	61	18	16	0	0	0	0	0	0	1	0	0	0	1	0	0	0	2	2	1	31	0	7.1	203	94	1	0	0	0	0	0	20	101	0	0	0	0	0	0	0	0	0	0	0	0	0
93	2	1	62	64	10	14	1	0	0	1	0	0	1	0	0	0	0	0	0	0	2	1	1	19	1	14.7	136	126		1	0	0	0	0	351	181	0	0	0	0	0	0	0	0	0	0	0	0	0
94	2	1	41	42	8	17	1	0	0	0	0	0	1	0	0	0	0	0	0	0	2	1	1	26	1	8.28	112	130		0	0	0	0	0	60	47.5	0	0	0	0	0	0	0	0	0	0	0	0	0
95	2	1	43	43	36	8	0	0	0	1	0	0	1	0	0	0	0	0	0	0	1	2		11	1	19	75	162		1	0	0	0	0	160	26.2	0	0	0	0	0	0	0	0	0	0	0	0	0
96	2	1	57	59	6	18	0	0	0	0	0	0	1	0	0	0	0	0	0	0	2	2		10	0	3	100	158		0	0	0	0	0	20	10	0	0	0	0	0	0	0	0	0	0	0	0	0
97	2	1	50	51	12	18	0	0	0	0	0	1	0	0	0	0	0	0	0	0	0	1	1	95	1	43	52	71	1	0	0	0	0	0	10	30	0	0	0	0	0	0	0	0	0	0	0	0	0
98	2	2	45	47	24	12	1	0	0	0	0	1	0	0	0	0	0	0	0	0	0	1		6	0	2	73	124		0	0	0	0	0	3.29	50	0	0	0	0	0	0	0	0	0	0	0	0	0
99	2	1	82	83	60	16	0	1	1	1	1	0	0	0	0	0	0	0	0	0	0	1	1	44	1	8.8	171	104	1	0	0	1	0	1	60	20	0	0	0	0	0	0	0	0	0	0	0	0	0
100	2	1	62	63	20	6	0	0	0	0	0	0	1	0	0	0	0	0	0	0	0	2	1	69	1	18	107	135		0	0	0	0	0	80	85	0	0	0	0	0	0	0	0	0	0	0	0	0
101	2	1	57	58	20	6	0	0	0	0	0	1	0	0	0	0	0	0	0	0	2	1	1	76	1	36	225	112	1	0	0	0	0	0	63	72.5	0	0	0	0	0	0	0	0	0	0	0	0	0
102	2	2	60	61	24	16	1	1	0	0	0	0	1	0	0	0	0	0	0	0	0	1	1	85	1	45	74	109	1	1	0	0	0	0	15.4	40	0	0	0	0	0	0	0	0	0	0	0	0	0
103	2	2	69	69	10	5	1	0	0	0	0	0	1	0	0	0	0	0	0	0	0	1	1	50	1	20	100	120		0	0	0	0	0	80	10	0	0	0	0	0	0	0	0	0	0	0	0	0
104	2	2	60	61	24	8	1	0	0	0	0	0	1	0	0	0	0	0	0	0	0	1		10	0	3	50	105	1	0	0	0	0	0	60	20	0	0	0	0	0	0	0	0	0	0	0	0	0
105	2	2	67	67	10	8	1	1	0	0	1	0	0	0	1	0	0	0	0	0	1	1	1	50	1	10	72	121		0	0	0	0	0	40	23	0	0	0	0	0	0	0	0	0	0	0	0	0
106	2	1	28	29	30	15	0	0	0	1	0	0	1	0	0	0	0	0	0	0	0	3		7	1	18.8	120	113	1	0	0	0	0	0	60	22	0	0	0	0	0	0	0	0	0	0	0	0	0
107	2	2	28	31	60	36	1	0	0	0	0	0	1	0	0	1	0	0	0	0	1	2	1	25	0	2.99	95	110	1	0	0	1	0	1	120	41	0	0	0	0	0	0	0	0	0	0	0	0	0
108	2	1	52	52	90	6	1	0	0	0	0	0	1	0	0	0	0	0	0	0	0	2	1	30	0	1	204	134		0	1	0	0	0	40	20	0	0	0	0	0	0	0	0	0	0	0	0	0
109	2	1	62	66	84	36	0	0	0	1	0	0	1	0	0	0	0	1	0	0	1	1	1	109	1	8.8	111	129		1	1	0	0	0	50	30	0	0	0	0	0	0	0	0	0	0	0	0	0
110	2	2	61	62	20	15	0	1	1	0	0	0	1	0	0	0	0	0	0	1	1	2		19	0	3.3	109	123		0	0	0	0	0	108	6.1	0	0	0	0	0	0	0	0	0	0	0	0	0
111	2	2	72	72	24	5	0	1	1	0	0	0	1	0	0	0	0	0	0	0	1	1	1	24	0	3.6	75	119	1	0	0	1	1	0	80	5	0	0	0	0	0	0	0	0	0	0	0	0	0
112	2	1	53	53	12	5	0	1	0	0	0	0	1	0	0	0	0	0	0	0	0	2	1	16	0	7.2	125	153		0	0	0	0	0	4.53	73.6	0	0	0	0	0	0	0	0	0	0	0	0	0
113	2	1	56	56	12	6	0	1	1	1	0	1	0	0	0	0	0	0	0	0	2	2		13	0	2.8	83	125		0	0	1	0	1	164	39.5	0	0	0	0	0	0	0	0	0	0	0	0	0
114	2	2	59	60	12	14	0	0	0	0	0	0	1	0	0	0	0	0	0	0	0	2	1	21	1	8.2	200	108	1	0	0	0	0	0	9	26.7	0	0	0	0	0	0	0	0	0	0	0	0	0
115	2	2	35	38	15	30	0	0	0	0	0	0	1	0	0	0	0	0	0	0	1	2	1	48	0	7.96	88	115		0	0	0	0	0	20	19.4	0	0	0	0	0	0	0	0	0	0	0	0	0
116	2	1	58	59	24	12	1	0	0	0	1	0	0	1	0	0	0	0	0	0	0	2		2	0	0.46	165	158		0	0	1	0	1	50	22	0	0	0	0	0	0	0	0	0	0	0	0	0
117	2	2	54	54	20	6	1	1	0	0	0	1	0	0	0	0	0	0	0	0	0	1	1	84	1	20	80	129		0	0	1	0	1	1070	52.3	0	0	0	0	0	0	0	0	0	0	0	0	0
118	2	1	33	34	90	16	1	0	0	0	0	0	1	0	0	0	0	0	0	0	0	1		3	0	1	73	110	1	1	0	1	0	1	200	57.8	0	0	0	0	0	0	0	0	0	0	0	0	0
119	2	1	58	58	12	6	0	1	0	1	1	0	0	0	0	0	0	0	0	0	0	1		13	0	2.36	62	137		0	0	0	0	0	150	24.7	0	0	0	0	0	0	0	0	0	0	0	0	0
120	2	1	68	68	24	6	0	1	1	0	0	0	1	0	0	0	0	0	0	1	1	2	1	27	1	17	124	136		0	0	0	0	0	154	70	0	0	0	0	0	0	0	0	0	0	0	0	0
121	2	1	70	72	10	25	1	0	0	0	0	1	0	0	0	0	0	0	0	0	1	2		6	0	0.77	88	146		0	0	0	0	0	19.38	0.3	0	0	0	0	0	0	0	0	0	0	0	0	0
122	2	2	67	67	12	7	0	0	0	0	0	1	0	0	0	0	0	0	0	0	1	1		12	0	3	65	102	1	0	0	1	0	1	20	67.2	0	0	0	0	0	0	0	0	0	0	0	0	0
123	2	1	50	50	12	5	1	0	0	0	0	0	1	0	0	0	0	0	0	0	1	2	1	95	1	45	106	123		1	0	0	0	0	754	159	0	0	0	0	0	0	0	0	0	0	0	0	0
124	2	1	24	26	12	26	0	0	0	0	0	0	1	0	0	0	0	0	0	0	1	2		1	0	0.7	67	125		0	0	0	0	0	91	27.8	0	0	0	0	0	0	0	0	0	0	0	0	0
125	2	1	48	50	24	24	1	0	0	1	1	0	0	0	0	0	0	1	0	0	0	3	1	81	1	220	53	109	1	0	0	1	1	1	174	79.6	0	0	0	0	0	0	0	0	0	0	0	0	0
126	2	1	47	48	10	16	0	0	0	0	0	0	1	0	0	0	0	0	0	0	0	3	1	50	1	16	65	105	1	0	0	0	0	0	80	50	0	0	0	0	0	0	0	0	0	0	0	0	0
127	2	1	63	64	12	17	1	0	0	0	0	0	1	0	0	0	0	0	0	0	1	2		14	0	0.7	96	140		0	0	0	0	0	174	90	0	0	0	0	0	0	0	0	0	0	0	0	0
128	2	1	52	53	10	14	0	0	0	1	1	0	0	0	0	0	0	0	0	0	0	1	1	46	1	33.95	71	138		0	0	0	0	0	4.47	101	0	0	0	0	0	0	0	0	0	0	0	0	0
129	2	2	58	58	60	5	1	1	0	0	0	0	1	0	0	0	0	0	0	0	0	2		7	0	3.47	74	126		0	0	0	0	0	40	20	0	0	0	0	0	0	0	0	0	0	0	0	0
130	2	1	64	65	10	12	0	1	0	1	0	0	1	0	0	0	0	0	0	0	1	1		6	1	9.46	149	157		0	0	1	0	1	3.49	29.6	0	0	0	0	0	0	0	0	0	0	0	0	0
131	2	1	58	60	48	28	1	1	1	0	1	0	0	0	0	0	0	0	0	0	2	2	1	47	1	13.6	344	125		1	0	0	0	0	80	100	0	0	0	0	0	0	0	0	0	0	0	0	0
132	2	2	53	54	36	14	0	0	0	0	1	0	0	0	0	0	0	0	0	0	1	2	1	84	1	21	90	141		0	0	0	0	0	188	52.3	0	0	0	0	0	0	0	0	0	0	0	0	0
[truncated: 13 more columns]
